# Supplementary material for: Self-actualization and B-values: Development and validation of two instruments in the Brazilian context
Source: PLoS One. 2024 Jun 7;19(6):e0302322. doi: 10.1371/journal.pone.0302322 (PMC11161018; doi:10.1371/journal.pone.0302322)
Supplement: S1 File — (ZIP) [file pone.0302322.s001.zip]

Archive with 4 entries (4 files):
- Instruments/00 - B-Values Inventory (BVI) (English Version).docx
- Instruments/00 - Escala de Atributos da Autorrealizaç╞o (EAAr) (Portuguese Version).docx
- Instruments/00 - Inventário de Valores-B (IV-B) (Portuguese Version).docx
- Instruments/00 - Self-Actualization Attributes Scale (SAAS) (English Version).docx
